# Supplementary material for: Prevalence, genomic characterization and antimicrobial resistance of Campylobacter spp. isolates in pets in Shenzhen, China
Source: Front Microbiol. 2023 Jun 1;14:1152719. doi: 10.3389/fmicb.2023.1152719 (PMC10267384; doi:10.3389/fmicb.2023.1152719)
Supplement: Supplementary file 1 [file Table_1.xlsx]

## Sheet: campylobacter spp. in pet
					MIC												CARD
																	Aminoglycoside resistance		Tetracycline resistance	fluoroquinolone resistance	Beta-lactam resistance
Sample ID	Species	Source	WGS	accession number of genome	Erythromycin	Azithromycin	Nalidixic acid	Ciprofloxacin	Gentamycin	Streptomycin	Chloromycetin	Florfenicol	Tetracycline	Telithromycin	Clindamycin	MDR	APH(2'')-If	AAC(6')-Ie-APH(2'')-Ia bifunctional protein	tet(O/M/O)	gyrA substitution	OXA-193	cmeR
FD273.1	C.upsaliensis	dog	success	SAMN31577790	1	＜0.5	64	16	＜0.5	1	2	2	4	1	0.5	1				found
FD300	C.upsaliensis	dog	success	SAMN31577791	2	＜0.5	＞64	64	＞64	＞64	4	4	4	0.5	0.5	2	resistance found			found
FD302.1	C.upsaliensis	dog	success	SAMN31577792	2	＜0.5	64	32	＜0.5	64	8	4	2	8	0.5	3				found
FD304	C.helveticus	cat	success	SAMN31577778	＜0.5	＜0.5	16	32	64	2	4	2	1	2	0.5	2	resistance found			found
FD328.1	C.upsaliensis	dog	success	SAMN31577793	2	＜0.5	64	16	＜0.5	1	16	4	4	2	0.5	1				found
FD329.1	C.upsaliensis	dog	success	SAMN31577794	1	＜0.5	＞64	64	＜0.5	2	8	4	2	2	2	2				found
FD330.1	C.upsaliensis	dog	success	SAMN31577795	4	＜0.5	＞64	64	＞64	1	16	8	4	8	1	5	resistance found			found
FD337.1	C.upsaliensis	dog	success	SAMN31577796	4	＜0.5	＞64	32	1	2	16	8	4	8	2	4				found
FD343.1	C.upsaliensis	dog	success	SAMN31577797	4	1	＞64	＞64	＜0.5	＞64	16	16	16	2	16	5				found
FD344.1	C.upsaliensis	dog	success	SAMN31577798	2	2	＞64	＞64	＜0.5	＞64	8	8	8	4	8	4				found
FD345	C.helveticus	cat	success	SAMN31577779	1	＜0.5	＜0.5	4	4	8	1	1	4	＜0.25	＜0.25	2	resistance found
FD347.3	C.upsaliensis	dog	success	SAMN31577799	2	1	64	32	＜0.5	＞64	8	4	4	4	8	3				found
FD348.1	C.upsaliensis	dog	fail		＞64	64	＞64	2	64	16	1	2	64	＞32	＞32	6	/	/	/	/	/	/
FD358	C.upsaliensis	dog	success	SAMN31577800	1	1	32	32	＜0.5	64	4	2	4	1	0.5	2				found
FD362	C.upsaliensis	dog	success	SAMN31577801	2	＜0.5	64	32	＜0.5	2	4	4	1	2	0.5	1				found
FD375.2	C.upsaliensis	dog	success	SAMN31577802	1	＜0.5	64	16	＜0.5	1	4	2	1	1	＜0.25	1				found
FD378.1	C.upsaliensis	fox	success	SAMN31577803	＞64	＞64	16	32	＜0.5	1	2	1	＜0.5	8	4	4				found
FD379.3	C.upsaliensis	cat	success	SAMN31577804	＞64	64	32	16	＞64	＞64	1	1	1	＜0.25	＜0.25	3	resistance found
FD380.1	C.upsaliensis	cat	success	SAMN31577805	＞64	＞64	16	8	＞64	64	1	1	64	32	8	6	resistance found		resistance found	found
FD381.2	C.upsaliensis	dog	success	SAMN31577806	1	1	16	8	8	2	8	2	＜0.5	＜0.25	＜0.25	1				found
FD382.1	C.upsaliensis	cat	success	SAMN31577807	＞64	＞64	32	32	＜0.5	1	1	1	＜0.5	＞32	32	4				found
FD384.1	C.upsaliensis	dog	success	SAMN31577808	＞64	＞64	16	8	＞64	64	2	1	64	32	32	6	resistance found		resistance found	found
FD388	C.upsaliensis	dog	success	SAMN31577809	＜0.5	＜0.5	＞64	4	1	＞64	＜0.5	＜0.5	＜0.5	4	＜0.25	3				found
FD389.2	C.upsaliensis	cat	success	SAMN31577810	＞64	＞64	8	4	＞64	16	1	＜0.5	16	8	8	6	resistance found		resistance found	found
FD391.1	C.upsaliensis	dog	success	SAMN31577811	2	＜0.5	16	16	＜0.5	1	8	2	2	＜0.25	＜0.25	1				found
FD392.1	C.upsaliensis	dog	success	SAMN31577812	＞64	＞64	64	32	＜0.5	1	2	1	＜0.5	32	32	4				found
FD428.1	C.upsaliensis	dog	success	SAMN31577813	2	＜0.5	＞64	16	1	32	8	2	＜0.5	2	1	3				found
FD441.1	C.upsaliensis	dog	success	SAMN31577814	4	1	＞64	＞64	＞64	64	8	4	8	2	1	3	resistance found			found
FD444	C.upsaliensis	dog	success	SAMN31577815	2	＜0.5	64	32	＞64	＞64	8	4	8	1	＜0.25	2				found
FD448.1	C.upsaliensis	dog	success	SAMN31577816	4	＜0.5	＞64	32	＜0.5	＞64	8	4	2	2	1	3				found
FD449.1	C.upsaliensis	dog	success	SAMN31577817	4	＜0.5	＞64	32	＜0.5	＞64	8	4	1	1	1	3				found
FD450.1	C.jejuni	cat	success	SAMN31577786	2	＜0.5	＞64	＞64	＜0.5	1	32	32	＞64	4	2	4			resistance found	found	resistance found	resistance found
FD453	C.upsaliensis	dog	success	SAMN31577818	＞64	＞64	32	16	1	2	2	1	＜0.5	＞32	＞32	4				found
FD458.1	C.upsaliensis	dog	success	SAMN31577819	＞64	＞64	＞64	64	＞64	64	16	4	2	＞32	＞32	5	resistance found			found
FD461	C.upsaliensis	dog	success	SAMN31577820	＞64	＞64	4	2	＞64	8	2	2	1	＞32	32	4	resistance found	resistance found		found
FD466.1	C.helveticus	dog	success	SAMN31577780	4	1	16	＜0.5	＜0.5	1	1	1	1	4	0.5	0
FD469.1	C.upsaliensis	cat	success	SAMN31577821	8	4	2	4	2	2	2	4	4	2	1	2
FD471.1	C.upsaliensis	dog	success	SAMN31577822	2	＜0.5	64	16	1	2	8	8	4	1	0.5	2				found
FD472	C.jejuni	cat	success	SAMN31577789	1	＜0.5	＞64	＞64	1	4	8	16	＞64	2	1	5			resistance found	found	resistance found	resistance found
FD474.1	C.jejuni	dog	success	SAMN31577823	4	1	64	32	1	32	8	8	2	2	2	4				found	OXA-595	resistance found
FD475	C.upsaliensis	cat	success	SAMN31577824	2	＜0.5	＞64	16	1	2	8	8	4	2	1	3				found
FD476.1	C.upsaliensis	dog	success	SAMN31577825	1	＜0.5	64	32	＜0.5	2	16	8	4	1	＜0.25	2				found
FD477	C.upsaliensis	dog	success	SAMN31577826	＜0.5	＜0.5	＞64	32	＜0.5	＞64	16	16	8	4	＜0.25	3				found
FD480.2	C.upsaliensis	dog	success	SAMN31577827	1	＜0.5	32	32	4	1	4	4	2	0.5	＜0.25	1				found
FD486.1	C.upsaliensis	fox	fail		1	＜0.5	16	32	16	16	2	2	2	＜0.25	＜0.25	2	/	/	/	/	/	/
FD494.1	C.upsaliensis	fox	success	SAMN31577828	2	＜0.5	32	64	64	64	8	4	8	1	＜0.25	2
FD495.1	C.upsaliensis	dog	success	SAMN31577829	4	＜0.5	＞64	＞64	＜0.5	＞64	2	4	4	4	0.5	2				found
FD497.1	C.upsaliensis	dog	success	SAMN31577830	8	2	32	64	32	64	8	2	2	4	2	3				found
FD508.1	C.upsaliensis	dog	success	SAMN31577831	1	＜0.5	8	16	＞64	1	2	1	4	1	＜0.25	2	resistance found			found
FD513.1	C.upsaliensis	dog	success	SAMN31577832	2	＜0.5	16	16	＞64	1	2	1	4	2	0.5	2	resistance found			found
FD535.1	C.upsaliensis	cat	success	SAMN31577833	＞64	＞64	64	64	＞64	64	4	4	4	＞32	32	5		resistance found		found
FD538.1	C.upsaliensis	cat	success	SAMN31577834	2	＜0.5	16	64	64	＞64	4	1	＜0.5	＜0.25	＜0.25	2	resistance found			found
FD540.1	C.upsaliensis	dog	success	SAMN31577835	4	＜0.5	＞64	32	1	2	8	4	2	2	1	3				found
FD542.1	C.upsaliensis	dog	success	SAMN31577837	1	＜0.5	16	16	64	＞64	4	4	4	1	＜0.25	2	resistance found			found
FD543.1	C.upsaliensis	dog	success	SAMN31577838	＞64	＞64	32	32	＞64	＞64	8	2	64	＞32	8	6	resistance found		resistance found	found
FD545.1	C.upsaliensis	dog	success	SAMN31577840	＜0.5	＜0.5	64	32	＞64	＞64	4	4	4	0.5	＜0.25	2	resistance found			found
FD558	C.upsaliensis	dog	success	SAMN31577787	＞64	＞64	16	8	＞64	＞64	4	2	2	＞32	＞32	5	resistance found			found
FD546.1	C.upsaliensis	dog	success	SAMN31577841	＞64	＞64	16	4	＞64	64	2	2	64	＞32	8	6	resistance found		resistance found	found
FD546.2	C.jejuni	dog	success	SAMN31577788	2	＜0.5	＞64	64	＜0.5	1	16	8	＞64	2	0.5	3			resistance found	found	resistance found	resistance found
FD549.1	C.upsaliensis	cat	success	SAMN31577842	＞64	＞64	32	16	＞64	＞64	4	2	＞64	＞32	＞32	6	resistance found		resistance found	found
FD550.1	C.upsaliensis	dog	success	SAMN31577844	＞64	＞64	16	4	＞64	＞64	1	1	64	＞32	8	6		resistance found	resistance found	found
FD551	C.upsaliensis	dog	success	SAMN31577845	＞64	＞64	64	8	＞64	＞64	2	1	64	＞32	16	6		resistance found	resistance found	found
FD541.1	C.upsaliensis	dog	success	SAMN31577836	＞64	＞64	32	16	8	1	2	1	1	32	16	4
FD552.4	C.upsaliensis	dog	success	SAMN31577878	＜0.5	＜0.5	＞64	16	16	4	8	4	8	＜0.25	＜0.25	2
FD553.1	C.upsaliensis	dog	success	SAMN31577846	＜0.5	＜0.5	＞64	32	＜0.5	＞64	4	＜0.5	＜0.5	＜0.25	＜0.25	2				found
FD544.1	C.upsaliensis	dog	success	SAMN31577839	8	1	＞64	32	＞64	＞64	16	8	2	8	2	5
FD570.3	C.upsaliensis	dog	success	SAMN31577847	＞64	＞64	64	32	＞64	＞64	4	2	64	＞32	16	6	resistance found		resistance found	found
FD571.4	C.upsaliensis	cat	fail		1	＜0.5	8	8	＜0.5	＞64	1	1	1	4	1	3	/	/	/	/	/	/
FD575	C.helveticus	cat	success	SAMN31577781	＞64	＞64	32	64	32	16	8	8	4	4	＜0.25	4				found
FD581.3	C.upsaliensis	dog	success	SAMN31577848	2	＜0.5	64	32	＜0.5	1	8	4	2	1	0.5	1				found
FD587.2	C.upsaliensis	cat	success	SAMN31577849	2	＜0.5	64	4	＜0.5	＞64	4	4	1	1	＜0.25	2
FD588	C.upsaliensis	cat	success	SAMN31577850	8	1	32	32	＞64	＞64	16	16	8	8	4	5	resistance found			found
FD589	C.upsaliensis	dog	success	SAMN31577851	2	＜0.5	64	32	＜0.5	1	8	8	2	2	0.5	2				found
FD600	C.upsaliensis	cat	success	SAMN31577852	2	＜0.5	＞64	16	＜0.5	2	4	4	1	2	1	2				found
FD622	C.upsaliensis	cat	success	SAMN31577853	＜0.5	＜0.5	＞64	8	＜0.5	2	4	4	1	2	1	2				found
FD629	C.upsaliensis	dog	success	SAMN31577854	4	1	＞64	64	＞64	64	8	4	＞64	8	4	5		resistance found	resistance found	found
FD635	C.upsaliensis	dog	success	SAMN31577855	2	＜0.5	＞64	32	1	2	4	2	2	2	1	2				found
FD636	C.upsaliensis	dog	success	SAMN31577856	1	＜0.5	＞64	32	1	2	8	2	2	2	1	2				found
FD637	C.upsaliensis	cat	success	SAMN31577857	4	8	64	64	＞64	64	8	8	＞64	16	1	6		resistance found	resistance found	found
FD638	C.upsaliensis	cat	success	SAMN31577858	2	＜0.5	＞64	32	1	＜0.5	1	1	1	2	1	2				found
FD639	C.upsaliensis	cat	success	SAMN31577859	4	＜0.5	64	32	1	4	4	4	4	2	1	3				found
FD640	C.upsaliensis	dog	success	SAMN31577860	2	＜0.5	＞64	32	1	2	4	2	2	2	0.5	1				found
FD641	C.upsaliensis	dog	success	SAMN31577861	4	＜0.5	64	64	1	64	16	16	64	8	0.5	5		resistance found	resistance found	found
FD642	C.upsaliensis	dog	success	SAMN31577862	2	＜0.5	64	16	＜0.5	4	2	2	2	1	1	3				found
FD643	C.upsaliensis	dog	success	SAMN31577863	4	1	＞64	64	＞64	64	8	1	＞64	8	1	5		resistance found	resistance found	found
FD644	C.upsaliensis	dog	success	SAMN31577864	1	＜0.5	64	2	＜0.5	1	2	2	1	4	0.5	1				found
FD645	C.upsaliensis	cat	success	SAMN31577865	8	1	64	32	64	32	4	4	64	8	2	5		resistance found	resistance found	found
FD646	C.upsaliensis	dog	fail		1	＜0.5	8	64	64	8	4	2	＞64	0.5	0.5	3	/	/	/	/	/	/
FD647	C.upsaliensis	dog	success	SAMN31577866	4	＜0.5	64	32	16	64	8	8	32	4	1	5		resistance found	resistance found	found
FD648	C.upsaliensis	dog	success	SAMN31577867	2	＜0.5	＞64	64	＞64	64	2	2	＞64	8	0.5	4			resistance found
FD649	C.upsaliensis	dog	success	SAMN31577868	2	＜0.5	＞64	32	2	2	4	4	1	2	0.5	1				found
FD650	C.upsaliensis	dog	success	SAMN31577869	2	＜0.5	64	64	＜0.5	2	4	2	2	2	＜0.25	1				found
FD651	C.upsaliensis	dog	success	SAMN31577870	1	＜0.5	64	32	＜0.5	2	2	2	＜0.5	1	0.5	1				found
FD652	C.upsaliensis	dog	fail		2	＜0.5	＞64	32	＜0.5	2	4	2	1	4	＜0.25	1	/	/	/	/	/	/
FD653	C.upsaliensis	dog	fail		＞64	＞64	＞64	8	64	＞64	1	1	64	＞32	＞32	6	/	/	/	/	/	/
FD655	C.helveticus	dog	success	SAMN31577782	2	＜0.5	4	＜0.5	＜0.5	1	2	2	＜0.5	1	＜0.25	0
FD659	C.upsaliensis	cat	success	SAMN31577871	2	＜0.5	4	4	＞64	2	2	8	64	1	＜0.25	4	resistance found		resistance found	found
FD661.1	C.upsaliensis	cat	success	SAMN31577872	＞64	＞64	1	8	4	16	2	＜0.5	0.5	0.5	＜0.25	3		resistance found		found
FD662	C.upsaliensis	cat	fail		＜0.5	＜0.5	64	2	＞64	32	8	4	2	4	＜0.25	2	/	/	/	/	/	/
FD665	C.upsaliensis	cat	success	SAMN31577873	＜0.5	＜0.5	＞64	32	1	2	4	4	4	2	1	2				found
FD668	C.upsaliensis	cat	success	SAMN31577874	＜0.5	＜0.5	64	16	1	2	4	4	2	2	2	2				found
FD670	C.upsaliensis	dog	success	SAMN31577875	4	＜0.5	64	8	＞64	64	16	8	8	8	0.5	4	resistance found
FD673	C.upsaliensis	dog	success	SAMN31577876	4	1	64	32	＜0.5	＞64	16	＜0.5	4	2	4	3				found
FD674	C.upsaliensis	dog	fail		2	＜0.5	16	32	＜0.5	＞64	8	4	4	4	＜0.25	2	/	/	/	/	/	/
FD677	C.upsaliensis	dog	success	SAMN31577877	＜0.5	＜0.5	32	16	＞64	8	4	4	1	＜0.25	＜0.25	2				found
FD470	C.upsaliensis	cat	fail		2	＜0.5	＞64	32	＜0.5	2	4	4	4	2	0.5	1	/	/	/	/	/	/
FD656	C.helveticus	cat	success	SAMN31577783	1	＜0.5	4	＜0.5	＜0.5	1	2	1	1	1	0.5	0
FD675.2	C.helveticus	dog	success	SAMN31577784	＜0.5	＜0.5	32	16	＞64	8	4	4	1	＜0.25	＜0.25	2
FD676.2	C.helveticus	dog	success	SAMN31577785	＜0.5	＜0.5	32	16	＞64	8	4	4	1	＜0.25	＜0.25	2
FD463	C.upsaliensis	cat	fail		＞64	＞64	4	2	＞64	8	2	2	1	＞32	32	4	/	/	/	/	/	/
NZ_GL622227	C.upsaliensis	human	reference strain
NZ_CABKPM010000001	C.upsaliensis	human	reference strain
CP063083	C.upsaliensis	human	reference strain
NZ_CP059682	C.upsaliensis	human	reference strain
NZ_OU701459	C.upsaliensis	dog	reference strain
NZ_OU701461	C.upsaliensis	dog	reference strain
NZ_UFVA01000001	C.upsaliensis	dog	reference strain
NZ_CP053849	C.upsaliensis	human	reference strain
NZ_JAIWZH010000001	C.upsaliensis	not available	reference strain
NZ_LR134372	C.upsaliensis	dog	reference strain
UFUZ01000001	C.upsaliensis	not available	reference strain
																	"/" represents no result due to WGS failing or strains cannot be revived
